# Supplementary material for: COVID-19 Induced Taste Dysfunction and Recovery: Association with Smell Dysfunction and Oral Health Behaviour
Source: Medicina (Kaunas). 2022 May 26;58(6):715. doi: 10.3390/medicina58060715 (PMC9231283; doi:10.3390/medicina58060715)
Supplement: Supplementary file 1 [file medicina-58-00715-s001.zip]

Archive with 1 entries (1 files):
- medicina-1712043-supplementary.pdf
